# Supplementary material for: Outcomes and Cost of Major Liver Resection Using Combined LigaSure and Stapler: A Propensity Score Matching Study
Source: J Clin Med. 2025 Jun 1;14(11):3892. doi: 10.3390/jcm14113892 (PMC12156395; doi:10.3390/jcm14113892)
Supplement: Supplementary file 1 [file jcm-14-03892-s001.zip]

Archive with 1 entries (1 files):
- jcm-3641790-supplementary.pdf
